# Supplementary material for: GhCLCg-1, a Vacuolar Chloride Channel, Contributes to Salt Tolerance by Regulating Ion Accumulation in Upland Cotton
Source: Front Plant Sci. 2021 Oct 15;12:765173. doi: 10.3389/fpls.2021.765173 (PMC8555695; doi:10.3389/fpls.2021.765173)
Supplement: Supplementary Table 1 — Primers used in this study. [file Table_1.xlsx]

## Sheet: Supplementary Table 1
Supplementary Table 1. Primers used in this study.
Experiment	Primer name	Primer sequence
Cloning of GhCLCg-1A/D	GhCLCg-1F	ATGTCAGAGGATGCGCCACC
	GhCLCg-1R	CTAGAATATTTTCAGTAAAAGGGGG
Quantitative real-time PCR analysis	GhCLCg-1-Q-F	TCATGACTCTCTCACCATTCCTTTA
	GhCLCg-1-Q-R	AATCTCATAATCGAGGCTTTCGATG
	GhHIS3-F	GACACCAACCTTTGCGCGAT
	GhHIS3-R	AGCGACTGATCCACACTTCTG
Construction of recombinant vector for subcellular localization and overexpression	GhCLCg-1-G-F	acacgggggactcttgaggatccATGTCAGAGGATGCGCCAC
	GhCLCg-1-G-R	gccaccgtcgacagatccccgggGAATATTTTCAGTAAAAGGGGG
Arabidopsis thaliana internal reference gene	AtUBQ5-F	GACGCTTCATCTCGTCC
	AtUBQ5-R	CCACAGGTT GCGTTAG
Construction of VIGS expression vector of GhCLCg-1	GhCLCg-1-p-F	gtgagtaaggttaccgaattCCACCGTTCCAAACCCAAGAT
	GhCLCg-1-p-R	cctcgagacgcgtgagctTCACTTCCGGTATACCGGAACCA
