# Supplementary material for: GhCLCg-1, a Vacuolar Chloride Channel, Contributes to Salt Tolerance by Regulating Ion Accumulation in Upland Cotton
Source: Front Plant Sci. 2021 Oct 15;12:765173. doi: 10.3389/fpls.2021.765173 (PMC8555695; doi:10.3389/fpls.2021.765173)
Supplement: Supplementary Table 2 — Genes used in this study. [file Table_2.xlsx]

## Sheet: Supplementary Table 2
Supplementary Table 2. Genes used in this study.
Species	Gene name	Locus ID	Protein sequence
Gossypium hirsutum	GhCLCg-1A	GH_A06G0574	MSEDAPPFQTQDHDSLTIPLLSHQQRSINSTSQVAIVGANVCPIESLDYEIAENDFFKQDWRARGKVQIFQYIFMKWLLCFLIGGFVSLVGFFNNLAVENIAGVKFVITSNMMLAQRYWMAFLVFSLSNLALTLFAAIITAFISPAAAGSGIPEVKAYLNGVDAPGILSIRTLIVKIVGSIAAVSSSLLVGKAGPMVHTGSCIAALFGQGGSRRYGLTWKWLRFFKNDRDRRDLVTCGSAAGIAAAFRAPVGGVLFALEEMASWWRSSLLWRAFFTTAVVAIVLRALIDVCLSGKCGLFGKGGLIMFDVYSANVSYHLADVPPVLALGVIGGILGSFYNFLLVKVLKVYNLINEKGIFYKIFIACTISIFTSCLLFGLPWLVSCQSCPSDASEDCPTIG…
	GhCLCg-1D	GH_D06G0541	MSEDAPPFQTQEHDSLTIPLLSHQQRSINSTSQVAIVGANVCPIESLDYEIVENDFFKQDWRARGKVQIFQYIFMKWLLCFLLGGFVSLAGFFNNLAVENIAGVKFVITSNMMLAQRYWMAFLVFSLSNLALTLFAAIITAFISPAAAGSGIPEVKAYLNGVDAPGILSIRTLIVKIVGSIAAVSSSLLVGKAGPMVHTGSCIAALFGQGGSRRYGLTWKWLRFFKNDRDRRDLVTCGSAAGIAAAFRAPVGGVLFALEEMASWWRSALLWRAFFTTAVVAIILRALIDVCLSGKCGLFGKGGLIMFDVYSANVSYHLADVPPVLALGVIGGILGSFYNFLLVKILKVYNLVNEKGTFYKIFIACTISIFTSCLLFGLPWLVSCQSCPSDASEDCPTIG…
Arabidopsis thaliana	AtCLCa	AT5G40890	MDEDGNLQISNSNYNGEEEGEDPENNTLNQPLLKRHRTLSSTPLALVGAKVSHIESLDYEINENDLFKHDWRSRSKAQVFQYIFLKWTLACLVGLFTGLIATLINLAVENIAGYKLLAVGYYIAQDRFWTGLMVFTGANLGLTLVATVLVVYFAPTAAGPGIPEIKAYLNGIDTPNMFGFTTMMVKIVGSIGAVAAGLDLGKEGPLVHIGSCIASLLGQGGPDNHRIKWRWLRYFNNDRDRRDLITCGSASGVCAAFRSPVGGVLFALEEVATWWRSALLWRTFFSTAVVVVVLRAFIEICNSGKCGLFGSGGLIMFDVSHVEVRYHAADIIPVTLIGVFGGILGSLYNHLLHKVLRLYNLINQKGKIHKVLLSLGVSLFTSVCLFGLPFLAECKPCDP…
	AtCLCb	AT3G27170	MVEEDLNQIGGNSNYNGEGGDPESNTLNQPLVKANRTLSSTPLALVGAKVSHIESLDYEINENDLFKHDWRKRSKAQVLQYVFLKWTLACLVGLFTGLIATLINLAVENIAGYKLLAVGHFLTQERYVTGLMVLVGANLGLTLVASVLCVCFAPTAAGPGIPEIKAYLNGVDTPNMFGATTMIVKIVGSIGAVAAGLDLGKEGPLVHIGSCIASLLGQGGTDNHRIKWRWLRYFNNDRDRRDLITCGSAAGVCAAFRSPVGGVLFALEEVATWWRSALLWRTFFSTAVVVVVLREFIEICNSGKCGLFGKGGLIMFDVSHVTYTYHVTDIIPVMLIGVIGGILGSLYNHLLHKVLRLYNLINEKGKIHKVLLSLTVSLFTSVCLYGLPFLAKCKPCDPS…
	AtCLCc	AT5G49890	MVEEDLNQIGGNSNYNGEGGDPESNTLNQPLVKANRTLSSTPLALVGAKVSHIESLDYEINENDLFKHDWRKRSKAQVLQYVFLKWTLACLVGLFTGLIATLINLAVENIAGYKLLAVGHFLTQERYVTGLMVLVGANLGLTLVASVLCVCFAPTAAGPGIPEIKAYLNGVDTPNMFGATTMIVKIVGSIGAVAAGLDLGKEGPLVHIGSCIASLLGQGGTDNHRIKWRWLRYFNNDRDRRDLITCGSAAGVCAAFRSPVGGVLFALEEVATWWRSALLWRTFFSTAVVVVVLREFIEICNSGKCGLFGKGGLIMFDVSHVTYTYHVTDIIPVMLIGVIGGILGSLYNHLLHKVLRLYNLINEKGKIHKVLLSLTVSLFTSVCLYGLPFLAKCKPCDPS…
	AtCLCd	AT5G26240	MLSNHLQNGIESDNLLWSRVPESDDTSTDDITLLNSHRDGDGGVNSLDYEVIENYAYREEQAHRGKLYVGYYVAVKWFFSLLIGIGTGLAAVFINLSVENFAGWKFALTFAIIQKSYFAGFIVYLLINLVLVFSSAYIITQFAPAAAGSGIPEIKGYLNGIDIPGTLLFRTLIGKIFGSIGSVGGGLALGKEGPLVHTGACIASLLGQGGSTKYHLNSRWPQLFKSDRDRRDLVTCGCAAGVAAAFRAPVGGVLFALEEVTSWWRSQLMWRVFFTSAIVAVVVRTAMGWCKSGICGHFGGGGFIIWDVSDGQDDYYFKELLPMAVIGVIGGLLGALFNQLTLYMTSWRRNSLHKKGNRVKIIEACIISCITSAISFGLPLLRKCSPCPESVPDSGIECP…
	AtCLCe	AT4G35440	MAATLPLCAALRSPVSSRRFAPIHKTDVPFQFNVVLSPFFGSVAIGGRIFPRLPAAKQETDQDEVGFDQQPSQELAIASACLVGVLTGVSVVLFNNCVHLLRDFSWDGIPDRGASWLREAPIGSNWLRVILVPTIGGLVVSILNQLRESAGKSTGDSHSSLDRVKAVLRPFLKTVAACVTLGTGNSLGPEGPSVEIGASIAKGVNSLFNKSPQTGFSLLAAGSAAGISSGFNAAVAGCFFAVESVLWPSSSTDSSTSLPNTTSMVILSAVTASVVSEIGLGSEPAFKVPDYDFRSPGELPLYLLLGALCGLVSLALSRCTSSMTSAVDSLNKDAGIPKAVFPVMGGLSVGIIALVYPEVLYWGFQNVDILLEKRPFVKGLSADLLLQLVAVKIAATAWC…
	AtCLCf	AT1G55620	MMHGLLEILDQIRQSNSSQRQGLDFLAGIYPVIKAIQAAVTLGTGCSLGPEGPSVDIGKSCANGFALMMENNRERRIALTAAGAASGIASGFNAAVAGCFFAIETVLRPLRAENSPPFTTAMIILASVISSTVSNALLGTQSAFTVPSYDLKSAAELPLYLILGMLCGAVSVVFSRLVTWFTKSFDFIKDKFGLPAIVCPALGGLGAGIIALKYPGILYWGFTNVEEILHTGKSASAPGIWLLAQLAAAKVVATALCKGSGLVGGLYAPSLMIGAAVGAVFGGSAAEIINRAIPGNAAVAQPQAYALVGMAATLASMCSVPLTSVLLLFELTKDYRILLPLMGAVGLAIWVPSVANQGKESDSSEGRSTGRGYSSLSPSERKTEGVWRHTDNADSLELT…
	AtCLCg	AT5G33280	MPNSTTEDSVAVPLLPSLRRATNSTSQVAIVGANVCPIESLDYEIAENDFFKQDWRGRSKVEIFQYVFMKWLLCFCIGIIVSLIGFANNLAVENLAGVKFVVTSNMMIAGRFAMGFVVFSVTNLILTLFASVITAFVAPAAAGSGIPEVKAYLNGVDAPEIFSLRTLIIKIIGNISAVSASLLIGKAGPMVHTGACVASILGQGGSKRYRLTWRWLRFFKNDRDRRDLVTCGAAAGIAASFRAPVGGVLFALEEMSSWWRSALLWRIFFSTAVVAIVLRALIDVCLSGKCGLFGKGGLIMFDVYSENASYHLGDVLPVLLLGVVGGILGSLYNFLLDKVLRAYNYIYEKGVTWKILLACAISIFTSCLLFGLPFLASCQPCPVDALEECPTIGRSGNFK…
